# Supplementary material for: Bone Mineral Density in Patients with Hepatic Glycogen Storage Diseases
Source: Nutrients. 2021 Aug 27;13(9):2987. doi: 10.3390/nu13092987 (PMC8469033; doi:10.3390/nu13092987)
Supplement: Supplementary file 1 [file nutrients-13-02987-s001.zip]

Archive with 1 entries (1 files):
- nutrients-1052531-supplementary.pdf
